# Supplementary material for: Use of Clinical Video Telehealth as a Tool for Optimizing Medications for Rural Older Veterans with Dementia
Source: Geriatrics (Basel). 2018 Jul 30;3(3):44. doi: 10.3390/geriatrics3030044 (PMC6319231; doi:10.3390/geriatrics3030044)
Supplement: Supplementary File 1 [file geriatrics-03-00044-s001.zip]

Archive with 1 entries (1 files):
- Supplemental.tif
